# Supplementary material for: Double-Stranded RNA-Based Method for Diagnosing Severe Fever with Thrombocytopenia
Source: J Clin Med. 2024 Dec 28;14(1):105. doi: 10.3390/jcm14010105 (PMC11721811; doi:10.3390/jcm14010105)
Supplement: Supplementary file 1 [file jcm-14-00105-s001.zip]

Archive with 1 entries (1 files):
- jcm-3378091-supplementary.pdf
